# Supplementary material for: Effect of post-mastectomy radiation therapy on survival in breast cancer with lymph nodes micrometastases: a meta-analysis and systematic review
Source: Front Oncol. 2025 May 8;15:1489390. doi: 10.3389/fonc.2025.1489390 (PMC12094970; doi:10.3389/fonc.2025.1489390)
Supplement: Supplementary file 1 [file DataSheet1.xlsx]

## Sheet: Search strategy for PubMed
Search strategy for PubMed
#1	Breast Neoplasms[Mesh Terms]
#2	Breast Cancer
#3	Breast Tumor
#4	Breast Carcinoma
#5	#1 OR #2 OR #3 OR #4
#6	Radiotherapy[Mesh Terms]
#7	Radiation Therapy
#8	Radiation Treatment
#9	Intensity modulated radiation therapy
#10	Three-dimensional conformal radiation therapy
#11	#6 OR #7 OR #8 OR #9 OR #10
#12	Lymph node micrometastasis
#13	Micrometastasis
#14	localized lymph node metastasis
#15	#12 OR #13 OR #14
#16	#5 AND #11 AND #15

## Sheet: Search strategy for EMBASE
Search strategy for EMBASE
1	exp randomized controlled trial/
2	exp randomization/
3	exp double blind procedure/
4	exp single blind procedure/
5	random $.tw.
6	or/1-5
7	(animal or animal experiment).sh.
8	human.sh
9	7 and 8
10	7 not 9
11	6 not 10
12	exp clinical trial/
13	(clin $ adj3 trial $).tw.
14	((singl $ or doubl $ or trebl $ or tripl $) adj3 14(blind $ or mask $).tw.
15	exp placebo/
16	placebo $.tw.
17	random $.tw.
18	exp experimental design/
19	exp crossover procedure/
20	exp control group/
21	exp latin square design/
22	or/12-21
23	22 not 10
24	23 not 11
25	exp comparative study/
26	exp evaluation
27	exp prospective study/
28	(control $ or prospective $ or volunteer$).tw.
29	or/25-28
30	29 not 10
31	not (11 or 23)
32	11 OR 24 OR 31
33	exp Breast Neoplasms/
34	Breast $.tw.
35	or/33-34
36	exp Radiotherapy/
37	Radiation $.tw.
38	Radiotherapy $.tw.
39	or/36-38
40	exp Lymph node micrometastasis/
41	metastasis $.tw.
42	localized lymph node metastasis $.tw.
43	or/40-42
44	35 and 39
45	43 and 44
